# Supplementary material for: Structural basis underlying the autoinhibition of the formin FHOD1 and its phosphorylation-dependent activation
Source: J Biol Chem. 2025 Dec 23;302(2):111109. doi: 10.1016/j.jbc.2025.111109 (PMC12858348; doi:10.1016/j.jbc.2025.111109)
Supplement: Supplementary Table 1 — Multiple sequence alignment of DAD sequences of the DIAPH subfamily. 119 DAD sequences of the DIAPH subfamily were used to generate the graphical representation of multiple sequence alignment shown in Fig. S4E. [file mmc11.xlsx]

## Sheet: Sheet1
>Input_seq_SEQRES_B
DETGVMDSLLEALQSGAAF--RRKR-GPRQA---NRK----------AGC-AVTSLLASELTKD
>ur|A0A670IJH6|1065_1111|1.9e-24|Podarcis_muralis
DETGVMDSLMEALQSGAAF--RRKR-GPRQA---NRK----------VGC-AVTSLLASELTKE
>ur|H0WGT0|1129_1175|2.1e-24|Otolemur_garnettii
DETGVMDSLLEALQSGAAF--RRKR-GPRQA---NRK----------AGC-AVTAVLATELTKD
>ur|A0A452IZ60|317_363|2.7e-24|Gopherus_agassizii
DETGVMDSLMEALQSGAAF--RRKR-GPRQA---KRK----------AGC-AVTSLLASELMKD
>ur|UPI002FE4586A|1168_1214|8.7e-24|Pelobates_fuscus
DETGVMDSLLEALQSGAAF--KRKR-APRQA---NRK----------VGC-AVTSLLASELTKD
>ur|F6ZI99|389_435|1.7e-23|Ornithorhynchus_anatinus
EETGVMDSLLEALQSGAAF--RRKR-APRQA---NRK----------AGC-AVTAVLASELTQD
>ur|A0A8B6ZNP1|1079_1125|2.9e-23|Afrotheria
DETGVMDSLLEALQSGAAF--RRKR-GPRQV---NRK----------PGC-AMTSLLASEMTKE
>ur|UPI00186B34AB|1177_1223|6.7e-23|Trichosurus_vulpecula
DETGVMDSLLEALQSGAAF--RRKR-GPRQA---NRK----------AGC-AVTSVLDSQETKD
>ur|UPI001B353C23|1193_1239|9.5e-23|Ochotona
DETGVMDSLLEALQSGAAF--RRKR-GPRQG---NRK----------TGC-AVTSVLASALTKE
>ur|UPI000332FE68|1194_1239|9.7e-23|Jaculus_jaculus
DETGVMDSLLEALQSGAAF--RRKR-GPRQV---NRK----------AGC-AVTSVLASVLTE-
>ur|A0A2D4MBS7|371_417|1.2e-22|Micrurus_spixii
DETGVMDSLLEALQSGAAF--RRKR-GPRQG---NKN----------VGC-AVTSLLASELIKE
>ur|A0A2I3I020|1136_1182|2.4e-22|Nomascus_leucogenys
DETGVMDSLLEALQSGAAF--RRKR-GPRQP---NRK----------AGC-AVTSLLPLEPTKD
>ur|UPI000E1DD5CF|442_488|5.3e-22|Apteryx_rowi
DETGVMDSLLEALQSGAAF--RRKR-ESRQA---KRK----------AGC-AVTSLLASELMKD
>ur|A0A4W3JQU4|301_347|1.2e-21|Callorhinchus_milii
DETGVMDSLMEALQSGAAF--RRKR-GPRQA---ANR----------KGC-AMTSILAKELTKD
>ur|UPI002AC818C8|1262_1308|1.5e-21|Rhineura_floridana
DETGVMDSLLEALQSGAAF--RRKR-GPRQG---NRK----------VGY-AVTSLLALELTKE
>ur|UPI00259A6A69|371_418|4.5e-21|Hippopotamus_amphibius_kiboko
DETGVMDSLLEALQSGAAF--RRKR-GPRQG---NRK----------VGCAAATSQLASMLTKD
>ur|A0A212D0N9|357_403|6.2e-21|Cervus_elaphus_hippelaphus
DETGVMDSLLEALQSGAAF--RRKR-GPRQG---VRK----------AAC-AATSQLVSELTKE
>ur|UPI0028BF1402|381_427|1.7e-20|Balaenoptera_ricei
DETGVMDSLLEALQSGAAF--RRKR-GPRQG---NRK----------VGC-AAISQLESVLTRD
>ur|A0A6J0AJZ1|1192_1237|9.4e-20|Vicugna_pacos
DETGVMDSLLEALQSGAAF--RRKR-GPRQG---ANRR---------PGC-AVTSLVASDVL--
>ur|UPI0038310116|1158_1204|1.9e-19|Narcine_bancroftii
DETGVMDSLMEALQSGAAF--RRKR-GPRQA---ANR----------RGN-AMTSLLAKELTKD
>ur|UPI00313F3BD3|1131_1177|2.1e-19|Latimeria_chalumnae
DETGVMDSLLEALQSGAAF--RRKR-GPRQA---ANKR---------AGS-ALTSILAKELTQ-
>ur|A0AAN8KWH6|121_168|4e-19|Salmonidae
DETGIMDGLLEALQSGAAF--KRKR-GPRQA---ANRR---------AGH-AVTNILAKELMKE
>ur|A0A662YUX2|901_947|4.5e-19|Acipenser_ruthenus
DETGIMDGLMEALQSGAAF--RRKR-GPRQA---ANRK---------AGN-AVTSLLAKELMQ-
>ur|UPI0039B85515|1132_1172|5.4e-19|Macaca_nemestrina
DETGVMDSLLEALQSGAAF--RRKR-GPRQA---NRK----------AGC-AKDDAMA------
>ur|UPI001CFAC566|1155_1200|6.9e-19|Protopterus_annectens
-ETGVMDSLLEALQSGAAF--RRKRGGPRQA---NKR----------AGN-AVTSILAKELTQ-
>ur|A0A286XAV5|1049_1094|7.3e-19|Cavia_porcellus
DETGVMDSLLEALQSGAAF--RRKR-GPRQG---NRK----------VGC--LASMLPSDLIKD
>ur|A0A4W5MX49|16_62|7.7e-19|Hucho_hucho
DETGIMDDLMEALQSGAAF--RRKR-GPRQA---ADRR---------AGH-AVTNILAKELMQ-
>ur|A0A9Q1DW96|383_429|9.9e-19|Conger_conger
DETGIMDGLLEALQSGAAF--RRKR-GPRQA---ANRR---------AGN-AVTAILGKELTQ-
>ur|A0A8C6NHG8|356_403|4e-18|Nothobranchius_furzeri
DETGIMDGLLEALQSGAAF--RRKR-GPRQA---ANQRR--------AGQ-AVTNILAKELTQ-
>ur|UPI003B50D2FC|284_331|4.1e-18|Leuresthes_tenuis
DETGIMDGLLEALQSGAAF--RRKR-GPRQA---GNNRR--------AGQ-AVTNILAKELMQ-
>ur|A0A8D1TE16|1194_1230|9.7e-18|Sus_scrofa
DETGVMDSLLEALQSGAAF--RRKR-GPRQA---NKK----------VAC-AVT----------
>ur|UPI002ADF8A89|375_423|9.7e-18|Nerophis
DETGIMDGLLEALQSGAAF--RRKR-GPRQA---ANHRR--------AGH-AVTNILAKELMQD
>ur|A0A834CCT4|889_937|9.9e-18|Oryzias_melastigma
DETGIMDGLLEALQSGAAF--RRKR-GPRQA---ANHRQ--------AGH-AVTNILAKELTAD
>ur|A0ABD0X4P9|1062_1110|1.7e-17|Umbra_pygmaea
DETGIMDGLLEALQSGEAF--RRKR-GPRQA---AANRR--------AGQ-AVTNLLAKELLQD
>ur|W5MZX3|1150_1200|1.7e-17|Lepisosteus_oculatus
DETGIMDGLLEALQSGAAF--RRKR-GPRQAVILANRR---------AGN-AVTSILAKELMQD
>ur|A0A8X7WR52|240_286|3.2e-17|Polypterus_senegalus
DETGIMDGLMEALQSGAAF--RRKR-PPRQM---ARR----------AGN-SVTSVLAKELLQD
>ur|A0AAN9CKE1|93_141|3.5e-17|Phoxinus_phoxinus
DETGIMDGLLEALQSGAAF--KRKR-GPRQA---ANNRR-------GAGQ-AVTNLLAKELLQ-
>ur|A0A6J2WYX8|1155_1201|5.9e-17|Chanos_chanos
DETGIMDGLLEALQSGAAF--RRKR-GPRQA---AIRR---------AGN-AVTNILAKELLQ-
>ur|UPI002A6B7406|304_351|9.8e-17|Syngnathus_typhle
DETGIMDGLLEALQSGAAF--RRKR-GPRPA---GNHRR--------AGH-AVTNILAKELLQ-
>ur|UPI00296B34F9|382_429|1.1e-16|Tachysurus_vachellii
DETGIMDGLLEALQSGAAF--KRKR-GPRQA---GNRRG--------AGN-AVTNILAKELLQ-
>ur|A0A553Q1K2|384_432|1.2e-16|Danionella_translucida
DETGIMDGLLEALQSGAAF--RRKR-GPRQA---ANNRR-------GAGH-AVTNILAKELLQ-
>ur|UPI00255C3D3E|933_979|1.6e-16|Manis_pentadactyla
DETGGTDSLLEVLQSGTAF--RRKR-GRRRA---NRK----------VRC-AVPSVPASELTKD
>ur|A0A8C6YM43|329_375|2.8e-16|Nothoprocta_perdicaria
DETGVMDSLLEALQSGDAF--RRKR-ESRKR---KRK----------NGC-VLTSTLVSELLKE
>ur|A0AA88N4H6|1028_1075|1.1e-15|Channa
DETGIMDGLLEALQSGAAF--RRKR-GPRPA---ANQKR--------AGH-AVTNILARELMQ-
>ur|A0A671RV53|1136_1181|1.3e-15|Cyprininae
-QTGIMDGLLEALQSGAAF--KRKR-GPRQA---GNTR---------AGH-AVTNILAKELLQ-
>ur|UPI0034617D06|322_369|2e-15|Hoplias_malabaricus
DETGIMDGLLEALQSGAAF--RRKR-GPRQA---AMRRG--------SSH-PVTNILAKELLQ-
>ur|UPI001C0A09D7|1156_1203|3.4e-15|Clupeidae
DETGIMDGLLEALQSGAAF--RRKR-GPRQA---ANRRG--------GGH-PMTNILAQELMQ-
>ur|UPI0022778624|1134_1183|4e-15|Carassius_gibelio
DETGIMDGLLEALQSGAAF--KRKR-APRQA---ANNRK-------GAGH-AVTNILAKELLQD
>ur|UPI002FD32ECB|407_456|8e-15|Engraulis_encrasicolus
DETGIMDGLLEALQSGAAF--RRKR-GPRQA---GAGRQ------RGGGH-PVTNILAKELLQ-
>ur|UPI00187A7912|747_793|8.7e-15|Manis_javanica
DETRGTDSLLEVLQSGTAF--RRKR-GSRRA---NRK----------VRC-AVPLVPASELTKD
>ur|A0ABD1IRN9|1189_1237|1.4e-14|Coilia_grayii
DETGIMDGLLEALQSGAAF--RRKR-GPRQA---GANRR-------GGGH-PMTNVLAKELLQ-
>ur|A0A3Q2QR37|323_365|2e-14|Fundulus_heteroclitus
DETGIMDGLLEALQSGAAF--RRKR-GPRQA----------------AAV-CVTSMLDASLTR-
>ur|UPI001C4BF2EE|1201_1231|1e-13|Sceloporus_undulatus
DETGVMDSLLEALQSGAAF--RRKR-GPRQA---NSL---------------------------
>ur|A0A8C9AA66|1144_1174|2.2e-13|Prolemur_simus
DETGVMDSLLEALQSGAAF--RRKR-GPRQG---NQE---------------------------
>ur|G7P8I5|1146_1193|3e-13|Macaca_fascicularis
DETGVMDSLLEALQSGAAF--RRKR-GPRQG---KQNLSSSLAANRKAGC-AKDD---------
>ur|UPI0038B596AD|384_413|3.1e-13|Artiodactyla
DETGVMDSLLEALQSGAAF--RRKR-GPRQD---NP----------------------------
>ur|UPI0024BE503A|372_403|3.9e-13|Pseudoliparis_swirei
DETGIMDGLLEALQSGAAF--RRKR-GPRQA---DSTV--------------------------
>ur|A0A7N4NY12|326_355|4e-13|Sarcophilus_harrisii
DETGVMDSLLEALQSGAAF--RRKR-GPRQG---EW----------------------------
>ur|A0A9Q1JCD8|451_482|5e-13|Synaphobranchus_kaupii
DETGIMDGLLEALQSGAAF--RRKR-GPRQA---ENST--------------------------
>ur|A0A3B3ZGT1|1047_1083|8.8e-13|Periophthalmus_magnuspinnatus
DETGIMDGLLEALQSGAAF--RRKR-GPRQA---VLR----------CTA-AVS----------
>ur|A0A8C7L4Q7|435_466|9.3e-13|Oncorhynchus_kisutch
DETGIMDDLMEALQSGAAF--RRKR-GPRQA---GNNT--------------------------
>ur|A0A8C2WER9|1113_1144|1.1e-12|Cyclopterus_lumpus
DETGIMDGLLEALQSGAAF--RRKR-GPRQA---GTQA--------------------------
>ur|A0A673VSG5|325_354|1.2e-12|Salmo_trutta
DETGIMDDLMEALQSGAAF--RRKR-GPRQA---DS----------------------------
>ur|A0A8P4GEI9|930_963|1.2e-12|Dicentrarchus_labrax
DETGIMDGLLEALQSGAAF--RRKR-GPRQA---GTNTS--------R----------------
>ur|A0A8K9V5C4|304_334|1.5e-12|Salmoninae
DETGIMDGLLEALQSGAAF--KRKR-GPRQA---DSV---------------------------
>ur|A0A673C2H4|1065_1096|1.6e-12|Sphaeramia_orbicularis
DETGIMDGLLEALQSGAAF--RRKR-GPRQA---GTHV--------------------------
>ur|A0A811YR97|1152_1184|1.7e-12|Nyctereutes_procyonoides
DETGVMDSLLEALQTGAAF--RRKR-GPRQG---SMF----------AA---------------
>ur|A0AAY4DPZ7|1108_1139|1.7e-12|Denticeps_clupeoides
DETGIMDGLLEALQSGAAF--RRKR-GPRQA---GNDS--------------------------
>ur|A0A8C6X870|1184_1213|2e-12|Naja_naja
DETGVMDSLLEALQSGAAF--RRKR-GPRQG---MV----------------------------
>ur|A0A8C9VB44|1139_1169|2.5e-12|Scleropages_formosus
DETGIMDGLLEALQSGAAF--RRKR-GPRQA---GGS---------------------------
>ur|A0A8C7HEH7|957_988|2.6e-12|Oncorhynchus_kisutch
DETGIMDGLLEALQSGAAF--KRKR-GPRQA---GKNT--------------------------
>ur|A0AAY5KZ49|1004_1034|2.9e-12|Esox_lucius
DETGIMDGLMEALQSGAAF--RRKR-GPRQA---GKN---------------------------
>ur|UPI003B5A3D83|1136_1166|3.7e-12|Scyliorhinus
DSTGVMDSLMEALQSGAAF--RRKR-GPRQA---DSM---------------------------
>ur|A0AAZ3Q199|1064_1094|1e-11|Oncorhynchus_tshawytscha
DETGIMDGLLEALQSGAAF--KRKR-GPRQT---SLE---------------------------
>ur|A0A9J8DKY3|1046_1085|1.2e-11|Cyprinus_carpio_carpio
--TGIMDGLLEALQSGAAF--KRKR-GPRQA---AMC--------------ALFSLFSLYLT--
>ur|A0A8C7HBT5|876_904|2.6e-11|Oncorhynchus_kisutch
DETGIMDGLLEALQSGAAF--KRKR-GPRQE---H-----------------------------
>ur|A0A8D2LLQ7|1181_1210|2.7e-11|Varanus_komodoensis
DEMGVMDSLMEALQSGAAF--RRKR-GPRQG---EL----------------------------
>ur|A0A8C4X9Y1|1125_1160|4.5e-11|Polypteridae
DETGIMDGLMEALQSGAAF--RRKR-PPRQM---GKQ---------------MCNLC-------
>ur|A0A4W4F8U1|1047_1076|4.8e-11|Electrophorus_electricus
DETGIMDDLLEALQSGAAF--RRKR-GARQA---GI----------------------------
>ur|A0A3B4WLS6|321_362|5.5e-11|Percomorphaceae
DETGVMDSLLEALQSGAAFRDRRKR-APRPR---A--------------C-CLYTCLLAAQ---
>ur|A0A8C1Y8V0|1100_1136|7.4e-11|Cyprinus_carpio
--TGIMDGLLEALQSGAAF--KRKR-GPRQA---VSES---------LGS-DINS---------
>ur|A0A8U1H352|90_123|9.7e-11|Salvelinus_namaycush
NETGVMDSLMEALQSGAAFRDRRKR-TPRND---NRR----------A----------------
>ur|A0A665VKK9|864_908|1e-10|Echeneis_naucrates
DETGVMDSLMEALQSGAAFRDRRKR-TPRNG---KAT----------TGV-AISTLATML----
>ur|A0A8C6Z5R6|325_367|1.3e-10|Nothoprocta_perdicaria
DETGVMDNLLEALQSGAAFRDRRKR-TPRSQ---AN-------------C-SIRFLLSAKL---
>ur|Q496P2|95_138|1.4e-10|Mus_musculus
DETGVMDNLLEALQSGAAFRDRRKR-IPRNP---GKT----------HCS-LHSLVICE-----
>ur|H3BHM3|48_80|1.4e-10|Latimeria_chalumnae
DETGVMDSLLEALQSGAAFRDRRKR-APRNH---GES---------------------------
>ur|A0A6I9YFG4|133_172|1.5e-10|Thamnophis_sirtalis
DETGVMDSLLEALQSGAAFRDRRKR-APRFK---NEP----------QNF-SSTS---------
>ur|A0A3Q2FNN5|327_366|2e-10|Cyprinodon_variegatus
DETGVMDSLLEALQSGAAFRERRKR-VPRPR---G--------------C-GALGLLSS-----
>ur|A0A8C4GTR8|960_1001|2.2e-10|Dicentrarchus_labrax
DETGVMDSLMEALQSGAAFRDRRKR-TPQFC---RRA----------TGA-AISTLA-------
>ur|A0ABC9XBD6|37_67|2.3e-10|Grus_japonensis
DETGVMDSLLEALQSGAAFRDRRKR-TPRGQ---D-----------------------------
>ur|UPI001EEB013C|1042_1077|2.4e-10|Silurus_meridionalis
DETGVMDSLMEALQSGAAFRDRRKR-APRTD---NRR----------IGL--------------
>ur|A0A9J7YPY2|1027_1062|2.5e-10|Cyprinus_carpio
DETGVMDSLMEALQSGAAFRDRRKR-TPRND---NRR----------TGL--------------
>ur|A0A498N4R6|88_121|2.7e-10|Cyprinoidei
DETGVMDSLMEALQSGAAFRDRRKR-TPRNA---GLR----------G----------------
>ur|G3HVS5|88_125|3.1e-10|Cricetulus_griseus
DETGVMDNLLEALQSGAAFRDRRKR-IPRNP---GKT----------QSC-CH-----------
>ur|A0A3B4TLC4|973_1014|3.7e-10|Seriola_dumerili
DETGVMDSLLEALQSGAAFRDRRKR-APRPR---GDV----------EAC-ALRSNI-------
>ur|A0A1S3MTK2|135_172|3.8e-10|Salmo_salar
DETGVMDSLLEALQSGAAFRDRRKR-APRPR---DDQ----------MSL------------SP
>ur|A0A7N8YJE1|944_976|4e-10|Mastacembelus_armatus
DETGVMDSLLEALQSGAAFRDRRKR-APRQH---NAR---------------------------
>ur|A0AAD1SYF8|88_122|5.3e-10|Pelobates_cultripes
DETGVMDSLLEALQSGAAFRDRRKR-TPKTN---DNR----------QA---------------
>ur|H9FA97|31_62|5.3e-10|Catarrhini
DETGVMDNLLEALQSGAAFRDRRKR-IPRNP---DN----------------------------
>ur|A0A8D3BTW2|961_1003|5.4e-10|Scophthalmus_maximus
DETGVMDSLLEALQSGAAFRDRRKR-APRPR---V-------------VC-CSYACLLASH---
>ur|A0A8C5ELU4|1031_1069|5.7e-10|Gouania_willdenowi
DETGVMDSLMEALQSGAAFRDRRKR-TPRNG---NSH----------FNC-FVE----------
>ur|A0A8C5JCB8|1054_1098|5.9e-10|Junco_hyemalis
DETGVMDSLLEALQSGAAFRDRRKR-TPRAQ---GTR----------GDC-TKSAAAEQT----
>ur|A0A7J6ATN3|717_752|6.1e-10|Ameiurus_melas
EETGVMDSLMEALQSGAAFRDRRKR-TPRTD---NRR----------TGL--------------
>ur|UPI0015CFD160|1065_1102|7.3e-10|Characiphysae
DETGVMDSLMEALQSGAAFRDRRKR-TPRTG---DQS----------PSC-AA-----------
>ur|A0A672HXN5|1009_1051|7.7e-10|Salarias_fasciatus
DETGVMDSLMEALQSGAAFRDRRKR-TPRGT---ENR----------RPC-ARVRVIT------
>ur|A0A7N6FK76|956_986|8.1e-10|Anabas_testudineus
DETGVMDSLLEALQSGAAFRDRRKR-GPRPR---E-----------------------------
>ur|A0A674JR16|1010_1045|8.7e-10|Emydidae
DETGVMDNLLEALQSGAAFRDRRKR-TPRID---SRK----------SGA--------------
>ur|A0A6P6QU66|1045_1082|1e-09|Cypriniformes
DETGVMDSLMEALQSGAAFRDRRKR-TPRNG---DQS----------PSC-SA-----------
>ur|A0A4W3GR19|403_431|1e-09|Callorhinchus_milii
-ETGVMDSLMEALQSGAAF--RRKK-VPRAS---GK----------------------------
>ur|UPI00202E3787|119_158|1.1e-09|Rhincodon_typus
NETGVMDSLLEALQSGAAFRDRRKR-TPRNL---GEQ----------GPA-SPTS---------
>ur|A0A452QZV6|110_145|1.2e-09|Ursus_americanus
DETGVMDSLLEALQSGAAFRDRRKR-TPKPK---GEH----------YTC--------------
>ur|A0A673CPM1|973_1006|1.2e-09|Sphaeramia_orbicularis
DETGVMDSLMEALQSGAAFRDRRKR-TPRNA---DRN----------L----------------
>ur|A0A671MUY1|1006_1049|1.2e-09|Sinocyclocheilus_anshuiensis
DETGVMDSLMEALQSGAAFRDRRKR-TPRNG---KTC----------TSS-PYTSMLSS-----
>ur|UPI002AD53A28|1090_1127|1.4e-09|Syngnathinae
DETGVMDSLLEALQSGAAFRDRRKR-APRPR---DNR----------KEA------------IS
>ur|A0A3Q4MNP3|957_994|1.8e-09|Neolamprologus_brichardi
DETGVMDSLMEALQSGAAFRDRRKR-TPRNG---KTD------------C-RLTK---------
>ur|A0A1A8P3X8|42_71|1.9e-09|Nothobranchius_rachovii
DETGVMDSLLEALQSGAAFRDRRKR-VPRSR---------------------------------
>ur|UPI0035A293D5|1052_1084|7e-09|Hyperolius_riggenbachi
DETGVMDSLLEALQSGAAFRDRRKR-TPKAA---DNR---------------------------
>ur|UPI00052F0ACD|1003_1036|1.2e-08|Tinamus_guttatus
DETGVMDNLLEALQSGAAFRDRRKR-TPRSQ---DNR----------R----------------
>ur|UPI0030819067|1053_1094|1.2e-08|Pseudophryne_corroboree
DETGVMDSLLEALQSGAAFRDRRKR-TPKAS---VHA------------C-VQRGLLQM-----
