# Supplementary material for: Structural basis underlying the autoinhibition of the formin FHOD1 and its phosphorylation-dependent activation
Source: J Biol Chem. 2025 Dec 23;302(2):111109. doi: 10.1016/j.jbc.2025.111109 (PMC12858348; doi:10.1016/j.jbc.2025.111109)
Supplement: Supplementary Table 2 — Multiple sequence alignment of DAD sequences of the FHOD subfamily. 116 DAD sequences of the FHOD subfamily were used to generate the graphical representation of multiple sequence alignment shown in Fig. S5A. [file mmc12.xlsx]

## Sheet: TableS2_FHOD_DADseq
>Input_seq_SEQRES_B
LPSDTSDEIMDLLVQSVTKSS-PRALAARERKRSR-GNRKSLRRTLKSG
>ur|UPI001A9F9083|1052_1098|3.3e-22|Ictidomys_tridecemlineatus
LPSDTSDEIMDLLVQSVTKSN-PRAATARERKRSR-GNRKSLRRTLKSG
>ur|UPI001E1D6150|1092_1137|3.6e-22|Echinops_telfairi
-PGDTSDEIMDMLVQSVTRSS-PRALAARERKRSR-GNRKSLRRTLKSG
>ur|UPI001301DD36|1076_1121|3.8e-20|Sarcophilus_harrisii
-PPDASDEIMDRLVQSVTRSS-PRALAARERKRSR-GNRKSLRRTLKGG
>ur|F6PPX2|1080_1125|5.2e-20|Monotremata
-PGDASDEIMDRLAQSVTRSS-PRALAARERKRSR-GNRKSLRRTLKSG
>ur|UPI0021E1FEB9|1150_1193|1.2e-19|Acomys_russatus
LPSDTSDEIMDLLVQSVTKSS-PRALAARERKRSR-GNRKSCECPL---
>ur|UPI001CFEBF8D|846_891|3.4e-19|Gracilinanus_agilis
-PSDVSDEIMDRLVQSVTRCR-PRALAAQERKRSR-GNRKSLRRTLKGG
>ur|UPI0027145161|1134_1178|8.3e-19|Ochotona_princeps
--SDPSDEIMDRLVQSVTRSS-PRVVAAKERKRSR-GNRKSLRRTLKSG
>ur|H0WFJ7|676_718|2.1e-18|Otolemur_garnettii
--SDTSDEIMDLLVQSVTKSS-PRALAARERKRSR-GNRKSSPQNLS--
>ur|UPI00234AFFE4|1267_1314|9.5e-16|Spea_bombifrons
VPSDTSDEIMDRLVQSVTQNPNPRVVNPKERKRSR-ANRKSLRRTLKSG
>ur|UPI000854E187|1408_1454|1.1e-15|Nanorana_parkeri
-PVDTSDEIMDRLVQSVTQNPNPRVMAPKERKRSR-ANRKSLRRTLKSG
>ur|A0A7K6TTG6|1128_1174|2.4e-15|Aegotheles_bennettii
-PDDASDEIMDRLVKSVTHSTNPRPCATRERRRSR-GNRKSLRRTLKSG
>ur|A0AAV7AMQ9|1025_1071|5.4e-15|Engystomops_pustulosus
-PVDASDEIMDRLVQSVTQNPNPRVVAQKERKRSR-ANRKSLRRTLKSG
>ur|A0A7L3D0T1|407_453|5.5e-15|Neognathae
-PDDASDEIMDRLVKSVTHNANPRPCANKERRRSR-GNRKSLRRTLKSG
>ur|UPI00358DED92|1167_1213|6.1e-15|Melanerpes_formicivorus
-PDDASDEIMDRLVKSVTHNPDPRPCASRERRRSR-GNRKSLRRTLKSG
>ur|UPI00352B8075|1250_1296|8.9e-15|Emydura_macquarii_macquarii
-PADTSDEIMDRLVQSVTHSAGPRPGAAKERKRSR-VSRKSLRRTLKSG
>ur|A0A226MPI7|1163_1209|1e-14|Galliformes
-PDDASDEIMDRLVKSVTHSANPRPCPSRERRRSR-GNRKSLRRTLKSG
>ur|UPI000523EEE6|873_919|1.1e-14|Chaetura_pelagica
-PDDASDEIMDQLVKSVTQSTNPRPCPSKERRRSR-GNRKSLRRTLKSG
>ur|A0A7K8XD91|1191_1237|1.4e-14|Eubucco_bourcierii
-PDDASDEIMDRLVKSVTHNRNPRPCASRERRRSR-GNRKSLRRTLKNG
>ur|A0A8C3EDH1|1026_1072|1.4e-14|Corvus_moneduloides
-PDDASDEIMDRLVKSVTHNASPRPCPNKERKRSR-GNRKSLRRTLKSG
>ur|UPI003831FDD6|1324_1370|1.7e-14|Hyloidea
-PVDASDEIMDRLVQSVTQNPNPRIAAPKERKRSR-ANRKSLRRTLKSG
>ur|A0A852DJ11|201_247|1.7e-14|Passerina_amoena
-PDDASDEIMDQLVKSVTHNPNPRPCPNKERRRSR-GNRKSLRRTLKSG
>ur|UPI00052F1BBB|1116_1162|1.8e-14|Tinamus_guttatus
-PDDASDEIMDRLVKSVTHNPNPRPCANRERKRSR-GNRKSLRRTLKRG
>ur|A0A8C4VWP5|1162_1208|2.4e-14|Durocryptodira
-PADVSDEIMDRLVQSVTHSTGPRSGAAKERKRSR-VSRKSLRRTLKSG
>ur|A0A670KEF9|1237_1283|3.2e-14|Lacertinae
-PEDASEEIMDRLVKSVTQSTPPRPGAGKERKRSR-GNRKSLRRTLKNG
>ur|UPI002FD7CAFC|1138_1184|4.6e-14|Candoia_aspera
-PEDASEEIMDRLVKSVTRSSPARPATGKERRRSR-GNRKSLRRTLKSG
>ur|A0A851FH28|1187_1233|4.8e-14|Pitta_sordida
-PDDASDEIMDRLVKSVTHNPNPRPCTNRERRRSR-GNRKSLRRTLKSG
>ur|A0A7L1MHX2|1204_1250|5.1e-14|root
-PDDASDEIMDQLVKSVTLNANPRPCPSKERRRSR-GNRKSLRRTLKSG
>ur|UPI0023DF25DC|1204_1250|6.3e-14|Indicator_indicator
-PDDASDEMMDRLVKSVTHNPLPRPCAAKERRRAR-GNRKSLRRTLKSG
>ur|M7B655|850_895|6.8e-14|Chelonia_mydas
--ADASDEIMDRLVQSVTHSTGPRPGAARERKRSR-VSRKSLRRTLKSG
>ur|A0A7K8NQ10|1119_1165|8.3e-14|Palaeognathae
-PDDASDEIMDRLVKSVTHNTNTRPCANKERKRSR-GNRKSLRRTLKSG
>ur|A0A9Q0XHW6|1214_1260|8.3e-14|Phrynocephalus_forsythii
-PEDASEEIMDRLVKSVTQSTPPRPGPLRERKRSR-GNRKSLRRTLKNG
>ur|A0A7K4YCM8|1206_1252|1.3e-13|Bucorvus_abyssinicus
-PDDGSDEIMDQLVKSVTHNANPRPCTNKERRRSR-GNRKSLRRTLKSG
>ur|UPI002AC81F89|1431_1477|1.9e-13|Rhineura_floridana
-PEEASEEIMDRLVKSVTQSTPPRPGAGKERRRSR-GNRKSLRRTLKSG
>ur|A0A3Q0H0F2|1213_1258|4.8e-13|Alligator
-PDDASDEIMDRLVKSVTHNPNPRPGAAKERKRSR-VNRKSLRRTLKS-
>ur|A0AAN8CVC6|12_58|6.1e-13|Channichthyidae
-PDDATDEIMDRLVKSVTQNPADRPASPKNRKRSR-VNRKSMRRTLKSG
>ur|UPI001CFB43F7|1421_1467|8.9e-13|Protopterus_annectens
-PDDATDEIMDRLVMSVTQNSNPRPSTPKERKRSR-ANRKSMRRTLKSG
>ur|UPI00112672B3|1231_1277|9e-13|Rhinatrema_bivittatum
-PTDASDEIMDRLVKSVTQNPHPRLSTTKERKRSR-ANRKSLRRTLKHG
>ur|A0A6I9YNM6|997_1043|9.2e-13|Colubridae
-PEDASEEIMNRLVKSVTQRSPARSGPAKERRRSR-GNRKSLRRTLKSG
>ur|Q5D003|415_461|1e-12|Muroidea
VPDDAADEIMDRIVKSATQVPSQR-VVPRERKRSR-ANRKSLRRTLKSG
>ur|A0A3B1K9Z4|1344_1391|1.4e-12|Characoidei
LPDDATDEIMDRLVKSVTQNPSERASSPKERKRSR-LNRKSLRRTLKSG
>ur|A0A7K9LM83|1190_1236|1.5e-12|Passeriformes
-PDDASDEIMDQLVKSVTQNANPRPCPNKERRRSR-VNRKSLRRTLKSG
>ur|A0AAV7KR67|1298_1343|1.7e-12|Pleurodeles_waltl
--DDVSDEIMDRLVKSVTQNPNPRPSAVKERKRSR-ANRKSLRRTLKRG
>ur|UPI0037E735D7|1333_1379|1.7e-12|Ambystoma_mexicanum
-PVDASDEMMDRLVKSVTQNPNPRPADVKERKRSR-ANRKSLRRTLKSG
>ur|A0AAV6Q746|13_58|2.7e-12|Solea_senegalensis
--DDATDEIMDRLVKSVTHNPSVRVPSPRTRKRSR-LNRKSLRRTLKSG
>ur|UPI002F2B39B9|1200_1246|4.3e-12|Anolis_carolinensis
-PSEEEEEIMDRLVKSVTQSSPARPGAGKERKRSR-LNRKSLRRTLKNG
>ur|A0A8C4QLJ6|204_248|5.4e-12|Eptatretus_burgeri
--DDPTDEIMDRIVRSATQAPCAR-AATRERRRSR-ANRKSLRRTLKSG
>ur|UPI003BB90737|1227_1272|7.8e-12|Pogona_vitticeps
--EDASEEIMDRLVKSVTQSTPLRPGALRERKRSR-LNRKSLRRTLKNG
>ur|A0AAD3RCP1|84_128|1e-11|Lates_japonicus
--DDTADEIMERIVRSATQGPSQR-TQPRERRRSR-ANRKSLRRTLKNG
>ur|A0A401SSV7|1280_1326|1.1e-11|Orectolobiformes
-PDDATDEIMDRLVKSVTQNPNQRPSTPKERKRSR-ANRKSLRRTLKSG
>ur|UPI0018F5F65E|1561_1605|1.2e-11|Tachyglossus_aculeatus
--DDAADEIMDLIVKSATQVPSQR-TMPRERKRSR-ANRKSLRRTLKSG
>ur|UPI0007AC6C7C|27_71|1.3e-11|Sinocyclocheilus_grahami
--DDAADEIMERIVQSATQSPRER-GQPRERRRSR-VNRKSLRRTLKGG
>ur|A0A6P8QGK0|1352_1396|1.3e-11|Geotrypetes_seraphini
--DDAADEIMDLIVKSATQVPSQR-AVPRERKRSR-ANRKSLRRTLKTG
>ur|A0A803TT48|1219_1263|1.4e-11|Anolis_carolinensis
--DDTADEIMDRIVKSATQVPNQR-AVPRERKRSR-ANRKSLRRTLKSG
>ur|A0A9F2R7B2|1192_1237|1.4e-11|Python_bivittatus
--EDASEEIMDRLVKSVTQSSPARSGTGKERRRSR-MNRKSLRRTLKSG
>ur|UPI001C4AFE65|1265_1309|1.4e-11|Sceloporus_undulatus
---DPSEEIMDRLVKSVTQNNPPRPGAGKERKRSR-LNRKSLRRTLKNG
>ur|UPI0027E0516D|1335_1381|1.9e-11|Centropristis_striata
-PDDATDEIMDQLVKSVTQNPSDRAASPKTRKRSR-LNRKSLRRTLKSG
>ur|A0A8C5BLX9|1075_1119|2.3e-11|Gadus_morhua
--DDTADEIMDRIVRSVTQVPGPR-TAPRERRRSR-PNRKSLRRTLKNG
>ur|A0A9D3MXW9|183_227|2.4e-11|Anguilla_anguilla
--DDAADEIMERIVKSATQGPSQR-TQPRERKRSR-ANRKSLRRTLKSG
>ur|UPI002FCCE9E2|1218_1263|2.7e-11|Elgaria_multicarinata_webbii
--EDASEEIMDRLVKSVTQSTPPRPGSGKERRRSR-VNRKSLRRTLKNG
>ur|S4RN63|1385_1429|2.8e-11|Petromyzontidae
--DDATDEIMDRIVKSATQAPCQR-AATRERRRSR-ANRKSLRRTLKSG
>ur|A0AAD3R594|1033_1078|3e-11|Lates_japonicus
--DDATDEIMDRLVQSVTQNPSDRASSPKTRKRSR-LNRKSLRRTLKSG
>ur|A0ABD0X2R9|1527_1571|3.3e-11|Umbra_pygmaea
--TDTADEIMERIVRSATQGPRAR-AEPRERKRSR-ANRKSLRRTLKSG
>ur|A0A6F9CPB5|572_617|3.4e-11|Coregonus_sp._'balchen'
-DDDEADEIMDRIVRSATQGPSQR-AVPRERRRSR-ANRKSLRRTLKSG
>ur|UPI003B8396BF|264_308|4.2e-11|Salminus_brasiliensis
--EDTADEIMERIVKSATQGPSQR-SQPRERRRSR-ANRKSLRRTLKSG
>ur|UPI000443A1EC|97_141|4.2e-11|Poecilia_formosa
--DDTADEIMERIVRSATQGPGPR-TLPRERRRSR-LNRKSLRRTLKGG
>ur|UPI00346383EB|1200_1246|4.9e-11|Tiliqua_scincoides
-PEDASEEMVDHLVKYVTQTTPPRPGAGKERKRSR-MNRKSLRRTLKSG
>ur|A0A8D2LDT0|1046_1092|5.3e-11|Varanus_komodoensis
-PEDASEEIMDRLARSVTQSTPPRPGAGRLRKRSR-VSRKSLRRTLKSG
>ur|UPI0030B96739|1441_1485|6.3e-11|Pogoniulus_pusillus
--DDAADEIMDRIVKSATQMPSQR-AMPRERKRSR-ANRKSLRRTLKSG
>ur|UPI00360502A0|1333_1378|6.6e-11|Brachionichthys_hirsutus
--DDATDEIMDRLVKSVTRNPSERSSSPRARKRSR-VNRKSLRRTLKSG
>ur|A0A9F5ITR7|689_733|7.3e-11|Serpentes
--EDAADEIMDRIVKSATQVPSQR-VVPKERKRSR-ANRKSIRRTLKSG
>ur|A0A8J4TFU3|87_130|7.7e-11|Clarias_magur
--DDAADEIMERIVRSATQNSQYR-TQPRERRRSR-ANRKSLRRTLKN-
>ur|UPI0031F41A56|1609_1653|8e-11|Paramisgurnus_dabryanus
--NDTADEIMERIVKSATQGPSQR-IQPRERRRSR-ANRKSLRRTLKNG
>ur|A0A8C9V9F3|1057_1102|8.2e-11|Scleropages_formosus
--SDATDEIMDLLVKSVTQTPAERPSSPKTRKRSR-VNRKSLRRTLKNG
>ur|A0A5C6NLD8|682_727|9.8e-11|Takifugu_flavidus
--NDATDEIMDRLVQSVTQNPSDRQSSPKNRRRSR-VNRKSLRRTLKSG
>ur|UPI00192F259C|104_147|1.1e-10|Crotalus_tigris
---NAADEIMDRIVKSATQVPSQR-TVPKERKRSR-ANRKSIRRTLKNG
>ur|UPI0014907D14|1355_1401|1.1e-10|Notolabrus_celidotus
-PDDATDEIMDRLVKSVTQNPSDRPSSPKSRKRSR-VNRKSLRRTLKSG
>ur|A0AAV9RQM7|901_947|1.3e-10|Crenichthys_baileyi
-PDDATDDIMDRLVKSVTRNPTDRAASPKSRKRSR-LNRKSMRRTLKSG
>ur|UPI0034634826|1346_1392|1.3e-10|Hoplias_malabaricus
-QDDATDEIMDRLVKSVTHNPSERASSPKTRKRSR-LNRKSLRRTLKSG
>ur|A0A3Q1IFS5|1285_1331|1.3e-10|Anabas_testudineus
-PDDATDEIMDRLVKSVTKNPSDRPSSPKARKRSR-LNRKSMRRTLKSG
>ur|A0A3B4ARX8|477_522|1.4e-10|Periophthalmus_magnuspinnatus
--DDATDEIMDRLVKSVTQNPSERESSPKTRKRSR-VNRKSLRRTLKSG
>ur|A0A8T0B7S2|1236_1281|2e-10|Silurus_meridionalis
MPDDPADEIMERIVRSATQSSQER-TELRERRRSR-ANRKSVRRTLKS-
>ur|A0A672ZNZ3|1329_1373|2.1e-10|Sphaeramia_orbicularis
--DDTADEIMERIVRSATQGPGPR-TQPRERRRSR-ANRKSLRRTLKSG
>ur|H3C7S3|1343_1388|2.2e-10|Tetraodon_nigroviridis
--DDATDDIMDRLVQSVTQNPSDRQSSPKNRKRSR-VNRKSLRRTLKSG
>ur|UPI0034635F40|1505_1549|2.2e-10|Tiliqua_scincoides
--DDAADEIMERIVKSATQGRSQR-AVPRERKRSR-ANRKSLRRTLKSG
>ur|A0A6Q2YJL1|1347_1392|2.3e-10|Esox_lucius
--DDATDEIMDRLVKSVTKNPTERSSSPKTRKRSR-VNRKSLRRTLKSG
>ur|UPI00189FF80E|1066_1111|2.7e-10|Sebastes_umbrosus
--DDATDEIMDRLVKSVTQNPSDRPASPKNRKRSR-LNRKSLRRTLKSG
>ur|A0AAY4BAB9|1325_1370|2.8e-10|Denticeps_clupeoides
--DDATDEIMDRLVKSVTQNPTERASSPKARKRSR-INRKSLRRTLKSG
>ur|W5MNV7|1344_1389|2.9e-10|Lepisosteus_oculatus
--DDATDEIMDRLVKSVTQNPSERPSTPKTRKRSR-ANRKSLRRTLKSG
>ur|A0A669D8D7|1315_1360|3e-10|Oreochromis_niloticus
--DDATDEIMDRLVKSVTQNPSGRSSSPKNRKRSR-VNRKSLRRTLKSG
>ur|A0A8C9G8F6|1073_1114|3.3e-10|Pavo_cristatus
-PDDASDEIMDRLVKSVTHSANPRPCPSRERRRSR-GNRKSCES-----
>ur|A0A671P5F6|519_563|3.3e-10|Cyprininae
--DDAADEIMERIVRSATQSPRER-AQPRERRRSR-ANRKSLRRTLKGG
>ur|A0A3B4AAR9|501_545|3.3e-10|Periophthalmus_magnuspinnatus
--DDTADEIMERIVRSATQGPTHR-TLPRERRRSR-ANRKSLRRTLRDG
>ur|UPI00298C8D0A|1311_1357|3.4e-10|Neoarius_graeffei
-PDDATDEIMDRLVKSVTQNPTERQSSPKTRKRSR-LNRKSLRRTLKSG
>ur|UPI0031833DAF|1012_1056|4.1e-10|Oncorhynchus_masou_masou
--TDAADEIMERIVRSATQGPRTR-TEPRERKRSR-ANRKSLRRTLKSG
>ur|A0AAV9R822|1394_1438|4.3e-10|Crenichthys_baileyi
--DDTADEIMERIVRSATQGPSQR-TLPRERRRSR-LNRKSLRRTLKSG
>ur|A0A8C6SL10|532_576|4.8e-10|Neogobius_melanostomus
--EDAADEIMERIVRSATQGPSSR-AQPRERRRSR-ANRKSLRRTLKSG
>ur|A0A9N7VKZ2|333_378|4.8e-10|Percomorphaceae
--DDATDEIMDRLVKSVTQNPSERASSPKTRARSR-VNRKSLRRTLRSG
>ur|A0A8D3CLY1|932_977|4.9e-10|Scophthalmus_maximus
--DDPTDEIMDRLVKSVTQNPSDRSSSPKTRKRSR-LNRKSLRRTLKSG
>ur|A0A3Q2ZBR0|834_878|4.9e-10|Hippocampus_comes
--DDTADEIMERIVRSATQAPGSR-PQPRERRRSR-ANRKSLRRTLKNG
>ur|UPI002F35C289|1327_1373|4.9e-10|Trichomycterus_rosablanca
-QDDATDQIMDRLVKSVTQNPTERASSPKTRKRSR-LNRKSLRRTLKSG
>ur|UPI00318426AA|1356_1401|5e-10|Oncorhynchus_masou_masou
--DDATDEIMDRLVKSVTRSPSERPSSPKTRKRSR-LNRKSLRRTLKSG
>ur|A0A3Q3JYI9|515_561|5.3e-10|Monopterus_albus
-TDDATDEIMDRLVKSVTQNPSDRPSSPKTRKQSR-LNRKSLRRTLKSG
>ur|A0A8C5A329|1024_1069|5.3e-10|Gadus_morhua
--DDATDEIMDQLVKSVTQKPSERPASPKTRKRSR-LNRKSLRRTLKTG
>ur|A0AAV2LTI4|1456_1501|5.4e-10|Knipowitschia_caucasica
--DDATDEIMDRLVKSVTQNPQERQASPKTRKRSR-VNRKSLRRTLKSG
>ur|A0A3Q3FT52|1325_1370|6.1e-10|Kryptolebias_marmoratus
--DDTTDEIMDRLVKSVTQIPSDKAASPKNRKRSR-LNRKSLRRTRKSG
>ur|UPI002ADF4A04|1516_1560|6.4e-10|Syngnathinae
--DDTADEIMERIVRSATQGPGQR-SQPRERRRSR-VNRKSLRRTLKSG
>ur|A0A672ZB99|1269_1314|7e-10|Sphaeramia_orbicularis
--DDATDEIMDRLVKSVTQNPSDRQSSPKTRKRSR-MNRKSLRRTLKSG
>ur|UPI000EF6FF59|968_1008|7.5e-10|Athene_cunicularia
-PDDASDEIMDQLVKSVTHNTNPRPCANKERRRSR-GNRKSCK------
>ur|A0A3Q3GC58|494_538|7.8e-10|Labrus_bergylta
--DDAADEIMERIVRSATQGPGTR-AQPRERRRSR-ANRKSLRRTLKNG
>ur|UPI00237DA7E1|1273_1318|7.8e-10|Synchiropus_splendidus
--DDATDEIMDRLVKSVTQNLSARPSSPRSRRRSR-LNRKSLRRTLKSG
>ur|UPI0010A4FD84|1451_1495|7.9e-10|Denticeps_clupeoides
--DDPADEIMERIVRSATQGPSQR-AQPRERRRSR-ANRKSLRRTLKSG
>ur|UPI0024BEF92D|1564_1608|1.1e-09|Pseudoliparis_swirei
--EDSADEIMERIVRSATQGPGTR-AQPRERRRSR-ANRKSLRRTLKSG
>ur|A0A6P8GV09|1569_1612|6.1e-09|Clupea_harengus
---EDADEIMERIVRSATQGPSKR-AEPRERRRSR-ANRKSLRRTLKNG
>ur|UPI0003F0D2D1|2901_2945|2e-08|Saccoglossus_kowalevskii
--DDTNDEMMELLVKSATAPA-NR-HTPRERKRARQMNRKSLRRTLKSG
>ur|UPI003139E734|75_119|7.4e-07|Ornithodoros_turicata
--TDADDEILESLVKTATAKSGQ--NEPRLRKKARYGDRKSLRRTLKSG
